# Supplementary material for: A lightweight and secure online/offline cross-domain authentication scheme for VANET systems in Industrial IoT
Source: PeerJ Comput Sci. 2021 Dec 10;7:e714. doi: 10.7717/peerj-cs.714 (PMC8670398; doi:10.7717/peerj-cs.714)
Supplement: Supplemental Information 1 — The code of the cross-over phase between the vehicle and RSU2. The code files are categorized based on the role of each component in the proposed scheme. [file peerj-cs-07-714-s001.zip]

Archive with 7 entries (7 files):
- Security Validation Code in HLPSL/Domain trusted authority code in HLPSL.txt
- Security Validation Code in HLPSL/RSU Role Code In HLPSL.txt
- Security Validation Code in HLPSL/Session and environment Code.txt
- Security Validation Code in HLPSL/Vehcile Role Code In HLPSL.txt
- Security Validation Code in HLPSL/Crossover/RSU2 Role Code.txt
- Security Validation Code in HLPSL/Crossover/Session and environment Code.txt
- Security Validation Code in HLPSL/Crossover/Vehicle Role Code in HLPSL.txt
