# Supplementary material for: A lightweight and secure online/offline cross-domain authentication scheme for VANET systems in Industrial IoT
Source: PeerJ Comput Sci. 2021 Dec 10;7:e714. doi: 10.7717/peerj-cs.714 (PMC8670398; doi:10.7717/peerj-cs.714)
Supplement: Supplemental Information 1 — The code of the cross-over phase between the vehicle and RSU2. The code files are categorized based on the role of each component in the proposed scheme. [file peerj-cs-07-714-s001.zip › Security Validation Code in HLPSL/Domain trusted authority code in HLPSL.txt]

role domainTA (Vi, RSU, DTA : agent, 
SKvirsu : symmetric_key, 
SND, RCV: channel(dy))
played_by DTA 
def=
local State : nat,
VIDi, IDdta, Ki, MIDi : text, 
J, K, Q, T, Ni, Cig, CIDi: text, 
TS1, TS2, TS3, TS4, IDrsu, Ri, Rn,Xi, Rt: text, 
NIDi, Ai, Bi, SKrsudta, Fi, SKvidta, SKi : text, 
Gi, Mi, SKrsuvi, SKmidi, CT_DTA_vi : text, 
H : hash_func, Gen, Rep : hash_func 
const vehicle_rsu_ts1, rsu_domainTA_ts2, domainTA_rsu_ts3, vehicle_rsu_ri, rsu_vehicle_ts4, domainTA_vehicle_rn, domainTA_rsu_rn, rsu_domainTA_ri, 
s1, s2, s3, s4, s5, s6 : protocol_id
init State := 0 
transition
% Authentication and key agreement phase % DTA receives authentication request m2 from RSU 
1. State = 0 /\ RCV({H(NIDi'.IDdta.Ri'.TS2').NIDi'. IDdta.xor(Ri', H(SKrsudta.NIDi'. IDdta.TS2')).TS2'}_SKrsudta.TS2')=|> 
State' := 1  /\ secret({IDrsu,IDdta,Ki},s1,Vi) 
             /\ secret(VIDi, s2, {Vi,RSU}) 
             /\ secret(SKrsudta, s3, {RSU,DTA}) 
             /\ secret(SKvirsu, s4, {Vi,RSU}) 
             /\ secret({J,K,Q,IDrsu}, s5, RSU) 
             /\ secret(IDdta, s6, {Vi,RSU,DTA}) 
             /\ Rn' := new() 
             /\ K':= new()
             /\ MIDi':= new()
             /\ SKi':= new()
             /\ Xi':= H(Rn'.K')
             /\ TS3' := new()
             /\ SKrsuvi':= (Rn'.Xi')
             /\ SKmidi':= (Rn'.SKi')
             /\ Fi' := xor(Rn', H(SKrsudta.NIDi'.IDdta.TS3')) 
             /\ SKvidta' := H(NIDi'.IDdta.Ri'.Rn') 
             /\ Gi' := {H(NIDi'.IDdta.Rn'.TS3'). H(SKvidta').NIDi'.IDdta.Fi'.TS3'}_SKrsudta
             /\ CT_DTA_vi':= ({MIDi'.SKmidi'.Ri'}_SKvirsu)
             /\ SND(Gi'.CT_DTA_vi'.TS3')
             /\ witness (DTA,RSU,domainTA_rsu_ts3, TS3') 
             /\ witness (DTA,RSU,domainTA_rsu_rn, Rn')
             /\ request(RSU, DTA, rsu_domainTA_ts2, TS2') 
             /\ request(RSU, DTA, rsu_domainTA_ri, Ri')

end role
