# Supplementary material for: A lightweight and secure online/offline cross-domain authentication scheme for VANET systems in Industrial IoT
Source: PeerJ Comput Sci. 2021 Dec 10;7:e714. doi: 10.7717/peerj-cs.714 (PMC8670398; doi:10.7717/peerj-cs.714)
Supplement: Supplemental Information 1 — The code of the cross-over phase between the vehicle and RSU2. The code files are categorized based on the role of each component in the proposed scheme. [file peerj-cs-07-714-s001.zip › Security Validation Code in HLPSL/RSU Role Code In HLPSL.txt]

role rsu (Vi, RSU, DTA : agent, 
         SKvirsu : symmetric_key, 
         SND, RCV: channel(dy))
played_by RSU 
def=
local State : nat,
VIDi, IDdta, Ki,FIDi : text, 
J, K, Q, T, Ni, Cig, CIDi,MIDi: text, 
TS1, TS2, TS3, TS4, IDrsu, Ri, Rn, Rt: text, 
NIDi, Ai, Bi, SKrsudta, Fi, SKvidta : text, 
Gi, Rg, Rgnew, Cignew, Mi,Xi,Ii,HIDi : text, 
CT_v_TA,Sign_rsu, Sign_vi, CT_v_rsu ,
Ai_dta, CT_v_RSU,CT_RSU_v, CT_rsu_dta: text,
H : hash_func, Gen, Rep : hash_func 
const vehicle_rsu_ts1, rsu_domainTA_ts2, domainTA_rsu_ts3, vehicle_rsu_ri, rsu_vehicle_ts4, domainTA_vehicle_rn, rsu_dta_ts2, domainTA_rsu_rn, 
s1, s2, s3, s4, s5, s6 : protocol_id
init State := 0 
transition

1. State = 0 /\ RCV({VIDi.H(VIDi.Ki)}_SKvirsu)=|> 
% RSU issues a smart card to Vi securely 
State' := 1 /\ secret({IDrsu,IDdta,Ki},s1,Vi) 
            /\ secret(VIDi, s2, {Vi,RSU}) 
            /\ secret(SKrsudta, s3, {RSU,DTA}) 
            /\ secret(SKvirsu, s4, {Vi,RSU}) 
            /\ secret({J,K,Q,IDrsu}, s5, RSU) 
            /\ secret(IDdta, s6, {Vi,RSU,DTA}) 
            /\ Rg' := new()
            /\ IDdta':= new()
            /\ IDrsu':=new()
            /\ TS1':=new()
            /\ Ri':= new()
            /\ Rn':= new()
            /\ K':= new() 
            /\ Xi':= H(Rn'.K')
            /\ Ii':= Xi.H(Mi'.Xi')
            /\ Mi':= H(IDrsu'.IDdta'.TS1'.Ri')
            /\ Sign_rsu':= ({IDrsu'.IDdta'.TS1'.Ri'}_SKvirsu)
            /\ CT_RSU_v':= ({Sign_rsu'. Mi'}_SKvirsu)
            /\ Cig' := {Rg'.VIDi.IDrsu}_J
            /\ Ni' := xor(H(VIDi.IDrsu.Sign_rsu.K), H(VIDi.Ki.IDdta))
            /\ SND({Cig'.Ni'.H.Gen.Rep.T}_SKvirsu)

% RSU receives the message m1 from Vi 
2. State = 1 /\ RCV({Rg'.VIDi.IDrsu}_J.
{H(VIDi.{Rg'.VIDi.IDrsu}_J.IDdta.Ri'.TS1') .IDdta.Ri'}_H(VIDi.IDrsu.K).TS1')=|> 
% Authentication and key agreement phase 
State' := 2 /\ NIDi' := new() 
            /\ TS2' := new()
            /\ FIDi':= new()
            /\ Sign_rsu':= new()
            /\ Ai':= xor(Ri', H(SKrsudta.NIDi'.IDdta.TS2')) 
            /\ Bi' := {H(NIDi'.IDdta.Ri'.TS2').NIDi'. IDdta.Ai'.TS2'}_SKrsudta
            /\ CT_rsu_dta':= ({FIDi'.Sign_rsu'.TS2'}_SKrsudta)
% RSU sends the message m2 to DTA 
            /\ SND(Bi'.TS2')
            /\ witness (RSU,DTA,rsu_dta_ts2, TS2') 
% RSU receives the message m3 from DTA 
3. State = 3 /\ RCV({H(NIDi'.IDdta.Rn'.TS3'). H(SKvidta').NIDi'.IDdta. xor(Rn', H(SKrsudta.NIDi'.IDdta. TS3')).TS3'}_SKrsudta.TS3') =|> 
% RSU sends the message m4 to Vi 
State' := 4 /\ TS4' := new() 
            /\ Rgnew' := new()
            /\ Ri':= new()
            /\ MIDi':= new()
            /\ IDdta':= new()
            /\ Rt' := xor(Rn',Ri)
            /\ CT_RSU_v':= (MIDi'.Ri'.TS4')
            /\ Mi' := {H(VIDi.NIDi'.IDdta'.IDdta. H(H(NIDi'.IDdta.Ri.Rn')).Rn'.TS4'). NIDi'.IDdta'.IDdta.Rt'.
H(H(NIDi'.IDdta.Ri.Rn')).TS4'}_H(VIDi.IDrsu.K) 
            /\ SND(Mi'.TS4')
            /\ witness (RSU,Vi,rsu_vehicle_ts4, TS4')
            /\ request(Vi, RSU, vehicle_rsu_ts1, TS1) 
            /\ request(Vi,RSU,vehicle_rsu_ri, Ri)
% RSUs acceptance of the values TS3 and r_n generated for RSU by DTA 
            /\ request(DTA, RSU, domainTA_rsu_ts3, TS3') 
            /\ request(DTA,RSU,domainTA_rsu_rn, Rn')

end role
