# Supplementary material for: A lightweight and secure online/offline cross-domain authentication scheme for VANET systems in Industrial IoT
Source: PeerJ Comput Sci. 2021 Dec 10;7:e714. doi: 10.7717/peerj-cs.714 (PMC8670398; doi:10.7717/peerj-cs.714)
Supplement: Supplemental Information 1 — The code of the cross-over phase between the vehicle and RSU2. The code files are categorized based on the role of each component in the proposed scheme. [file peerj-cs-07-714-s001.zip › Security Validation Code in HLPSL/Session and environment Code.txt]

role session(Vi, RSU, DTA: agent, 
SKvirsu : symmetric_key)
def=
local US, UR, SS, SR, VS, VR: channel (dy) 
composition
vehicle(Vi, RSU, DTA, SKvirsu, US, UR) 
/\ rsu(Vi, rsu, DTA, SKvirsu, SS, SR) 
/\ domainTA(Vi, rsu, DTA, SKvirsu, VS, VR)
end role
%%%%%%%%%%%%%%%%%
role environment() 
def=
const vi, rsu, dta : agent, 
skvirsu : symmetric_key, 
h : hash_func,
gen, rep : hash_func, 
ts1, ts2, ts3, ts4 : text,
vehicle_rsu_ts1, rsu_domainTA_ts2, 
domainTA_rsu_ts3, vehicle_rsu_ri, 
rsu_vehicle_ts4, domainTA_vehicle_rn, 
domainTA_rsu_rn, rsu_domainTA_ri, 
s1, s2, s3, s4, s5, s6 : protocol_id
intruder_knowledge = {h, gen, rep, ts1, ts2, ts3, ts4} 
composition
session(vi, rsu, dta, skvirsu) 
/\ session(vi, rsu, dta, skvirsu) 
/\ session(vi, i, dta, skvirsu) 
/\ session(vi, rsu, i, skvirsu)
end role goal
secrecy_of s1 
secrecy_of s2 
secrecy_of s3 
secrecy_of s4 
secrecy_of s5 
secrecy_of s6
authentication_on vehicle_rsu_ts1, vehicle_rsu_ri 
authentication_on rsu_domainTA_ts2, rsu_domainTA_ri 
authentication_on domainTA_rsu_ts3, domainTA_rsu_rn 
authentication_on rsu_vehicle_ts4, rsu_dta_ts2 
authentication_on domainTA_vehicle_rn 
end goal
environment()
