# Supplementary material for: A lightweight and secure online/offline cross-domain authentication scheme for VANET systems in Industrial IoT
Source: PeerJ Comput Sci. 2021 Dec 10;7:e714. doi: 10.7717/peerj-cs.714 (PMC8670398; doi:10.7717/peerj-cs.714)
Supplement: Supplemental Information 1 — The code of the cross-over phase between the vehicle and RSU2. The code files are categorized based on the role of each component in the proposed scheme. [file peerj-cs-07-714-s001.zip › Security Validation Code in HLPSL/Vehcile Role Code In HLPSL.txt]

role vehicle (Vi, RSU, DTA : agent, 
             SKvirsu : symmetric_key, 
             SND, RCV: channel(dy))
played_by Vi 
def=
local State : nat,
VIDi, IDdta, Ki,HIDi : text, 
J, K, Q, T,Ti, Ni,Cig, CIDi: text, 
TS1, TS2, TS3, TS4, IDrsu, Ri, Rn, Rt, Ii: text, 
NIDi, Ai, Bi, SKrsudta, Fi, SKvidta : text, 
Gi, Mi,FIDi,X_rsu,Xi : text, 
CT_v_TA,Sign_rsu, Sign_vi, CT_v_rsu ,
Ai_dta, CT_v_RSU,CT_RSU_v: text,
H : hash_func, Gen, Rep : hash_func 
const vehicle_rsu_ts1, rsu_domainTA_ts2, 
domainTA_rsu_ts3, vehicle_rsu_ri, rsu_vehicle_ts4, domainTA_vehicle_rn, 
s1, s2, s3, s4, s5, s6 : protocol_id
init State := 0 
transition
%%%%%%%%%%%%%%%%%%%%%%%%%%%%%%%%%Vehicle Registeration Phase%%%%%%%%%%%%%%%%%%%
1. State = 0 /\ RCV(start) =|> 
         State' := 1  /\ Ti' := H(VIDi.Ki)
                      /\ Ai':= new()
                      /\ Ri':= new()
                      /\ CT_v_TA':= H(Ai'.Ri'.Ti')
                      /\ SND({VIDi.Ri'.CT_v_TA'.Ti'}_SKvirsu) 
                      /\ secret({VIDi,Ai,Ki},s1,Vi) 
                      /\ secret(VIDi, s2, {Vi,RSU}) 
                      /\ secret(SKrsudta, s3, {RSU,DTA}) 
                      /\ secret(SKvirsu, s4, {Vi,RSU}) 
                      /\ secret({J,K,Q,IDrsu}, s5, RSU) 
                      /\ secret(IDdta, s6, {Vi,RSU,DTA}) 
%%%%%%%%%%%%%%%%%%%%%%%%%%%%%%%%%%%%%%%%%%%%%%Joining Phase%%%%%%%%%%%%%%%%%%%%%
2. State = 1 /\ RCV({{Ai'.VIDi.IDrsu}_J. xor(H(VIDi.IDrsu.K), H(VIDi.Ki)). H.Gen.Rep.T}_SKvirsu) =|>
         State' := 2  /\ TS1':= new() 
                      /\ Ri':= new()
                      /\ Rn':= new()
                      /\ K':= new()
                      /\ FIDi':=new()
                      /\ VIDi':=new()
                      /\ CT_RSU_v':= new()
                      /\ Xi':= H(Rn'.K')
                      /\ Ii':= Xi.H(Mi'.Xi')
                      /\ Mi':= H(HIDi'.TS1'.Ri')
                      /\ Ai_dta':= H(Rn.K)
                      /\ HIDi':= H(VIDi.Rn)
                      /\ Sign_vi':= ({VIDi'.Ri'.TS1'}.SKvirsu)
                      /\ CT_v_RSU':= ({Sign_vi'.HIDi'.TS1'.Mi'}.SKvirsu)
                      /\ CIDi':= {H(VIDi.{Ai'.VIDi.IDrsu}_J.IDdta.Ri'.HIDi'.TS1') .IDdta.Ri'}_H(VIDi.IDrsu.K)
% Vi sends the login message m1 to the RSU 
                      /\ SND({Ai'.Sign_vi'.CT_v_RSU'.VIDi.IDrsu}_J.CIDi'.CT_v_RSU'.TS1')
% Vi has freshly generated the values TS1 and r_i for RSU 
                      /\ witness (Vi,RSU,vehicle_rsu_ts1, TS1') 
                      /\ witness (Vi,RSU,vehicle_rsu_ri, Ri')
% Vi receives the message m4 from RSU
3. State = 2 /\ RCV({H(VIDi.NIDi'.{FIDi'.VIDi.CT_RSU_v.IDrsu}_J.IDdta. 
H(H(NIDi'.IDdta.Ri'.Rn')).Rn'.TS4'). NIDi'.{FIDi'.VIDi.IDrsu}_J.IDdta.xor(Rn',Ri'). 
H(H(NIDi'.IDdta.Ri'.Rn')).TS4'}_H(VIDi.IDrsu.K).TS4') =|>
% Vi's acceptance of the values TS4 and Ri generated for Vi by RSU 
State' := 3 /\ request(RSU, Vi, rsu_vehicle_ts4, TS4') 
            /\ request(DTA, Vi, domainTA_vehicle_rn, Ri')
end role
