# Supplementary material for: A lightweight and secure online/offline cross-domain authentication scheme for VANET systems in Industrial IoT
Source: PeerJ Comput Sci. 2021 Dec 10;7:e714. doi: 10.7717/peerj-cs.714 (PMC8670398; doi:10.7717/peerj-cs.714)
Supplement: Supplemental Information 1 — The code of the cross-over phase between the vehicle and RSU2. The code files are categorized based on the role of each component in the proposed scheme. [file peerj-cs-07-714-s001.zip › Security Validation Code in HLPSL/Crossover/RSU2 Role Code.txt]

role rsu2(Vi,RSU2: agent, 
SKvirsu:symmetric_key, 
SND, RCV: channel(dy)) 
played_by RSU2
def=
local State:nat,
VIDi, IDdta, Ki,HIDi, Pkmidi : text, 
K, T, Ni,MIDvi, Krsuvi: text, 
TS1, TS2, TS3, TS4, IDrsu, Ri, Rn, Rt, Ii: text, 
 SKrsudta, SKvidta : text, 
Gi, Cignew, Mi,FIDi,X_rsu,Xi : text, 
CT_v_TA,Sign_rsu, Sign_vi, CT_v_rsu ,
Ai_dta, CT_v_RSU2,CT_RSU2_v: text,
H : hash_func
     
init State:= 1
transition
	1. State = 1 /\ RCV({CT_v_RSU2}_SKvirsu) =|> 
           State':=3 /\ MIDvi':= new()
                     /\ T':= new()
                     /\ Xi':= new()
                     /\ Ri':= new()
                     /\ Rn':= new()
                     /\ Pkmidi':= MIDvi'.T'
                     /\ Krsuvi':= Rn'.Xi'
                     /\ CT_RSU2_v':= ({Ri'}_SKvirsu)
                     /\ SND({CT_RSU2_v}_Krsuvi)
end role
