# Supplementary material for: A lightweight and secure online/offline cross-domain authentication scheme for VANET systems in Industrial IoT
Source: PeerJ Comput Sci. 2021 Dec 10;7:e714. doi: 10.7717/peerj-cs.714 (PMC8670398; doi:10.7717/peerj-cs.714)
Supplement: Supplemental Information 1 — The code of the cross-over phase between the vehicle and RSU2. The code files are categorized based on the role of each component in the proposed scheme. [file peerj-cs-07-714-s001.zip › Security Validation Code in HLPSL/Crossover/Session and environment Code.txt]

role session (Vi,RSU2: agent,SKvirsu:symmetric_key)
def=
local SA, SB, RA, RB: channel (dy)
composition
	vehicle(Vi,RSU2,SKvirsu,SA,RA) 
        /\ rsu2(Vi,RSU2,SKvirsu,SB,RB)
end role
role environment()
def=
  const vi,rsu2: agent,
        skvirsu:symmetric_key,
        sec1: protocol_id

intruder_knowledge = {vi,rsu2}
  composition
	session(vi,rsu2,skvirsu) 
	
end role
goal
  secrecy_of sec1
end goal
environment()
