# Supplementary material for: A lightweight and secure online/offline cross-domain authentication scheme for VANET systems in Industrial IoT
Source: PeerJ Comput Sci. 2021 Dec 10;7:e714. doi: 10.7717/peerj-cs.714 (PMC8670398; doi:10.7717/peerj-cs.714)
Supplement: Supplemental Information 1 — The code of the cross-over phase between the vehicle and RSU2. The code files are categorized based on the role of each component in the proposed scheme. [file peerj-cs-07-714-s001.zip › Security Validation Code in HLPSL/Crossover/Vehicle Role Code in HLPSL.txt]

role vehicle(Vi,RSU2: agent, 
SKvirsu :symmetric_key, 
SND, RCV: channel(dy)) played_by Vi
def=
local State:nat,
VIDi, IDdta, Ki,HIDi : text, 
K, MIDvi: text, 
TS1, TS2, TS3, TS4, IDrsu, Ri, Rn, Rt, Ii: text, 
Ai, SKrsudta,SKvidta : text, 
Gi, Rg, Mi,FIDi,X_rsu,Xi : text,
CT_v_TA,Sign_rsu, Sign_vi, CT_v_rsu ,
Ai_dta, CT_v_RSU2,CT_RSU2_v: text,
H : hash_func
init State:= 0
  transition
1. State = 0   /\ RCV(start)  =|> 
   State' := 2 
               /\ Ri':= new()
               /\ K':= new()
               /\ Rn':=new()
               /\ MIDvi':= new()
               /\ TS3':= new()
               /\ IDrsu':= new()
               /\ Xi':= H(Rn'.K')
               /\ Ii':= Xi.H(Mi'.Xi')
               /\ Mi':= H(MIDvi'.IDrsu'.TS3'.Ri')
               /\ Sign_rsu':= ({IDrsu'.TS3'.Ri'}_SKvirsu)
               /\ CT_v_RSU2':= ({Sign_rsu'.Mi'}_SKvirsu)
               /\ SND({CT_v_RSU2'}_SKvirsu) 
               /\ secret(CT_v_RSU2',sec1,{Vi,RSU2})
end role
