# Supplementary material for: A lightweight and secure online/offline cross-domain authentication scheme for VANET systems in Industrial IoT
Source: PeerJ Comput Sci. 2021 Dec 10;7:e714. doi: 10.7717/peerj-cs.714 (PMC8670398; doi:10.7717/peerj-cs.714)
Supplement: Supplemental Information 2 — The simulation of the VANET environment. [file peerj-cs-07-714-s002.zip]

Archive with 8 entries (6 files):
- VANet-Auth-master/
- VANet-Auth-master/README.md
- VANet-Auth-master/auth.py
- VANet-Auth-master/models.py
- VANet-Auth-master/plots/
- VANet-Auth-master/plots/160vs256vs512.png
- VANet-Auth-master/plots/auth_160vs256vs512_sim_20_avg_50.png
- VANet-Auth-master/register.py
