# Supplementary material for: A lightweight and secure online/offline cross-domain authentication scheme for VANET systems in Industrial IoT
Source: PeerJ Comput Sci. 2021 Dec 10;7:e714. doi: 10.7717/peerj-cs.714 (PMC8670398; doi:10.7717/peerj-cs.714)
Supplement: Supplemental Information 2 — The simulation of the VANET environment. [file peerj-cs-07-714-s002.zip › VANet-Auth-master/README.md]

# Vanet-Auth

This project aims to replicate the results of Wazid et al's Design of Lightweight Authentication and Key Agreement Protocol for VANETs.

#### Main Components
- Vehicle Regitration Phase (Done)
- Vehicle Authentication Phase and Key Agreement
- RSU2RSU Key Establishment
- Password Update Phase (v2)
- Dynamic Roadside Addition (v2)

### Plots
<img src="https://raw.githubusercontent.com/shreyasnbhat/VANet-Auth/master/plots/160vs256vs512.png" alt="drawing" width="500px"/>
Growth of authentication time for keysizes 128,256 and 512 bit.

<img src="https://raw.githubusercontent.com/shreyasnbhat/VANet-Auth/master/plots/auth_160vs256vs512_sim_20_avg_50.png" alt="drawing" width="500px"/>
Average time taken to register and authenticate vehicles with sample sizes set in multiples of 50.
